# Supplementary material for: Hidden in morphology, revealed by molecular genetics: synonymization of Gogatea burmanicus (Chatterji, 1940) with Gogatea serpentum (Gogate, 1932) (Digenea: Cyathocotylidae)
Source: Parasitology. 2025 Nov 6;153(4):433–44. doi: 10.1017/S0031182025101054 (PMC13244229; doi:10.1017/S0031182025101054)
Supplement: Viriyautsahakul et al. supplementary material [file S0031182025101054sup001.zip]

Archive with 4 entries (3 files):
- S0031182025101054sup001/
- S0031182025101054sup001/Table S1-S3_Supplement.xlsx
- S0031182025101054sup001/Table S4_Supplement.docx
- S0031182025101054sup001/Table S5_Supplement.docx
