# Supplementary material for: Hidden in morphology, revealed by molecular genetics: synonymization of Gogatea burmanicus (Chatterji, 1940) with Gogatea serpentum (Gogate, 1932) (Digenea: Cyathocotylidae)
Source: Parasitology. 2025 Nov 6;153(4):433–44. doi: 10.1017/S0031182025101054 (PMC13244229; doi:10.1017/S0031182025101054)
Supplement: Viriyautsahakul et al. supplementary material [file S0031182025101054sup001.zip › S0031182025101054sup001/Table S1-S3_Supplement.xlsx]

## Sheet: Comparison
Table S1. Morphometric measurements of Gogatea serpentum from Enhydris enhydris (southern Thailand), with comparative data from other Gogatea species. All measurements are in micrometres (µm).
Parasite species	Gogatea serpentum (with gonad)	Gogatea serpentum (without gonad)	Gogatea serpentum						Gogatea burmanicus	Gogatea bijirrii	Gogatea acrochordin	Gogatea anacetabulata
Host species	Enhydris enhydris	Enhydris enhydris	Fowlea piscator	Fowlea piscator	Fowlea piscator	Fowlea piscator	Erpeton tentaculatum	Fowlea piscator	Enhydris enhydris	Acrochordus arafurae	Acrochordus arafurae	Fowlea piscator
Site of infection	Gallbladder	Gallbladder	Intestine	Intestine	Intestine	Intestine	Gallbladder	Intestine	Intestine	Small intestine	Small intestine	Small intestine
Reference	This study	This study	Gogate (1932), Dubois (1938)	Mehra (1947)	Singh (1956)	Simha (1958)	Frank (1966)	Gupta (1967)	Chatterji (1940)	Achatz et al. 2024	Achatz et al. 2024	Achatz et al. 2024
Locality	Nakhon Si Thammarat, Thailand	Nakhon Si Thammarat, Thailand	Rangoon, Myanmar	Rangoon, Myanmar	Lucknow, India	Hyderabad, India	Bangkok, Thailand	Ludhiana, India	Rangoon, Myanmar	NorthernTerritory, Australia	Queensland, Australia	Vietnam
Number of specimens	18	3		1			4		10
Body length	1258–2087 (1643 ± 259)	1356–1723 (1558 ± 186)	1200–1440	1300	1200–1500	1030–1270	2630–2760	590–1100	1148–1600	984–1,857 (1,502)	1,072–1,356 (1,233)	1,272–1,791 (1,545)
Forebody length	316–748(498 ± 118)	356–536 (457 ± 92)
Prosoma length	729–1432(1115 ± 209)	935–1362 (1163 ± 215)							630–900	698–1,744 (1,112)	782–990 (904)	994–1,509 (1,208)
Prosoma width	494–965(683 ± 136)	494–1366 (876 ± 446)	400–470	530	530–660	430–530	980–1080		250–270	295–591 (422)	324–405 (356)	503–712 (597)
Opisthosoma length	291–705(510 ± 117)	388–418 (400 ± 16)							120–250	278–687 (448)	290–408 (329)	208–475 (325)
Opisthosoma width	215–531 (356 ± 104)	218–347 (302 ± 73)							120–168	197–403 (277)	196–300 (240)	226–452 (320)
Prosoma: opisthosoma length ratio	1.5–3.9 (2.2 ± 0.6)	2.3–3.3 (2.9 ± 0.5)								1.6–3.6 (2.5)	2.2–3.4 (2.8)	2.3–7.3 (3.9)
Forebody length %	22–45(30 ± 6)	26–31 (29 ± 3)								39–62 (49)	45–54 (48)
Oral sucker length	59–143 (88 ± 24)	72–124 (99 ± 26)	64–117	81	112–128	70–109	138	62–79	63	128–220 (151)	132–157 (144)	92–136 (117)
Oral sucker width	82–154 (117 ± 19)	90–145 (119 ± 28)	103–126	105	140–170		190	76–102	75	142–185 (163)	133–161 (153)	110–147 (124)
Ventral sucker length	51–109 (70 ± 23)	49–82 (65–17)	64	60	68–76	30–45	95–100	30–49	30–33	42–69 (54)	41–52 (48)	Ventral sucker absent
Ventral sucker width	39–136 (83 ± 27)	85–105 (98 ± 11)		60	68–80	51	100–105	35–49	33–39	36–71 (56)	43–57 (51)	Ventral sucker absent
Ratio sucker's length	1–2 (1)	1–2 (2)
Ratio sucker's width	1–3 (2 ± 1)	1 (1)								2.4–4.2 (3.0)	2.6–3.6 (3.0)
Holdfast organ length	395–747 (518 ± 107)	406–579 (489 ± 87)	400–440	255				190–280	135–210	160–294 (238)	204–237 (218)	145–440 (331)
Holdfast organ width	350–812 (486 ± 146)	447–602 (532 ± 78)	260–300	240				140–160	120–170	79–154 (113)	90–273 (191)	125–453 (262)
Pharynx length	57–85 (70 ± 9)	49–80 (66 ± 16)	46–50	48	48–60	30–40	105	30–49	36–42	50–75 (65)	40–58 (49)	41–66 (56)
Pharynx width	56–101 (74 ± 12)	43–84 (70 ± 23)	46–53	42	60–68		100	30–45	30–36	52–76 (61)	46–56 (51)	50–68 (58)
Oesophagus length	82–212 (135 ± 41)	86–171 (128 ± 42)	106	84		83–120		19–72	87–102	91–198 (142)	111–161 (135)	157–297 (205)
Oesophagus length %	6–12 (8 ± 2)	6–10 (8 ± 2)
Anterior testis length	165–263 (218 ± 29)	Absent	162–166	147		130–260	320–345		absent	103–239 (176)	103–170 (145)	115–224 (162)
Anterior testis width	128–211 (160 ± 25)	Absent	166	108		70–140	190		absent	120–196 (158)	102–113 (109)	110–204 (159)
Posterior testis length	148–342 (234 ± 45)	Absent	153–190	120		109–180	350		absent	105–218 (171)	73–163 (126)	111–212 (161)
Posterior testis width	127–259 (170 ± 34)	Absent	150–166	75		130–182	190		absent	120–275 (168)	67–141 (115)	108–202 (160)
Cirrus sac length	343–827 (593 ± 120)	518–660 (594 ± 72)	353–473	300	360–572		750–800		240–390	297–511 (418)	402–508 (454)	502–849 (680)
Cirrus sac width	57–126 (86 ± 17)	77–118 (102 ± 22)		60	40–64		75–95		60–80	31–60 (47)	37–42 (40)	43–74 (57)
Cirrus sac length	27–45 (36 ± 6)	32–45 (38 ± 6)								23–31 (28)	35–39 (37)	32–55 (42)
Ovary length	79–130 (107 ±15)	Absent	117–140	90	68–76	30–45	95–100		absent	49–104 (75)	49–67 (56)	71–130 (91)
Ovary width	51–111 (75 ± 16)	Absent	108–120	70	68–80	51	100–105		absent	46–90 (65)	42–51 (49)	64–116 (87)
Number of eggs	0–15 (6)	3–5 (4 ± 1)	1	2	1 to 2		6 to 7	2	1 to 3	0–3 (1)	0–1 (1)	1–6 (2)
Egg length average	119–151 (135 ± 9)	130–150 (141 ± 10)	120–142	120–153	156–182	140–150	150–164	60–95	99–129	115–153 (132)	125–141 (134)	115–188 (157)
Egg width average	69–100 (86 ± 10)	79–95 (89 ± 9)	73–80	78–80	64–108	70–90	92–96	30–41	72–84	81–101 (92)	87–96 (92)	68–110 (88)
Note	Morphometrics for 18 specimens found in gall bladder with gonad present.		Holdfast organ was refered to as adhesive apparatus. Fine spines cover all over the body except holdfast organ and region posterior to posterior testis.				Gallbladder wall was thicken and solid, bile hardened. The author did note that their specimens were almost as triple as large compared to others' G. srerpantium. The author thought this was due to different hosts and organs Coinfected with Encyclometra japonica in oesophagus.		Minute cutaneous spines. Prepharynx small. Gonads absent in adult.

## Sheet: Gonad-bearing
Table S2: Morphometric measurements of 18 examined gonad-bearing Gogatea serpentum specimens (Unit micrometre for measurement).
Host ID	Parasite ID	Parasite species	Host species	Body length	Forebody length	Prosoma length	Prosoma width	Opisthosoma length	Opisthosoma width	checking	Forebody length %	Prosoma: opisthosoma length ratio	Pharynx length	Pharynx width	Oesophagus length	Oesophagus length %	Oral sucker length	Oral sucker width	Ventral sucker length	Ventral sucker width	Ratio sucker's length	Ratio sucker's width	Holdfast organ length	Holdfast organ width	Cirrus sac length	Cirrus sac width	Cirrus sac length %	Ovary length	Ovary width	Anterior testis length	Anterior testis width	Posterior testis length	Posterior testis width	Number of eggs	Egg 1 length	Egg 1 width	Egg 2 length	Egg 2 width	Egg 3 length	Egg 3 width	Egg length average	Egg width average
SN096	SN096-G1	Gogatea serpantium	Enhydris enhydris	1376.7	483.136	923.598	624.012	434.095	274.971	1357.69	0.350937	2.12764	61.538	65.59	90.8	0.0659546	61.096	81.614	57.281	70.226	1.0666	1.16216	395.335	419.521	568.369	82.365	0.412848	108.461	72.729	187.711	166.931	205.873	167.321	2	130.894	85.728	141.35	96.036	NA	NA	136.122	90.882
SN096	SN096-G2	Gogatea serpantium	Enhydris enhydris	1257.63	316.209	728.702	535.321	445.793	318.374	1174.49	0.251433	1.63462	57.461	56.021	87.81	0.0698219	89.561	105.838	50.78	69.177	1.76371	1.52996	415.808	380.536	342.89	77.635	0.272648	96.241	68.812	244.028	205.87	252.306	173.79	1	119.448	89.716	NA	NA	NA	NA	119.448	89.716
SN096	SN096-G3	Gogatea serpantium	Enhydris enhydris	1436.95	407.553	965.954	625.796	456.226	318.374	1422.18	0.283623	2.11727	65.902	72.19	91.51	0.0636834	64.582	109.953	52.383	68.75	1.23288	1.59932	417.409	377.309	578.452	74.546	0.402555	96.439	68.812	231.49	156.756	267.503	148.261	2	135.816	86.044	125.635	81.902	NA	NA	130.726	83.973
SN096	SN096-G4	Gogatea serpantium	Enhydris enhydris	1477.79	470.806	1008.33	494.189	457.314	239.276	1465.64	0.318588	2.2049	56.916	62.351	118.993	0.0805209	67.327	105.014	52.7296	39.118	1.27684	2.68454	432.519	349.614	484.481	74.61	0.327841	90.185	50.608	204.741	159.437	202.368	160.062	0	NA	NA	NA	NA	NA	NA	NA	NA
SN096	SN096-G5	Gogatea serpantium	Enhydris enhydris	1587.52	516.339	1012.44	595.024	508.292	316.4	1520.73	0.325249	1.99184	67.267	65.499	106.476	0.0670706	65.84	85.279	59.86	70.58	1.0999	1.20826	491.399	384.208	680.221	88.127	0.42848	118.975	58.072	230.292	178.86	222.062	204.416	0	NA	NA	NA	NA	NA	NA	NA	NA
SN096	SN096-G6	Gogatea serpantium	Enhydris enhydris	1352.81	361.598	861.746	597.025	460.187	291.048	1321.93	0.267293	1.8726	60.558	65.31	81.772	0.0604459	90.811	105.637	NA	NA	NA	NA	415.453	460.405	574.706	88.711	0.424823	98.281	79.546	245.67	201.793	276.48	179.977	2	NA	NA	NA	NA	NA	NA	NA	NA
SN124	SN124-G1	Gogatea serpantium	Enhydris enhydris	1967	427.273	1287.61	964.876	670.574	476.381	1958.19	0.217221	1.92017	78.237	75.91	174.679	0.0888049	87.617	115.774	104.056	135.665	0.842018	0.853381	425.975	396.401	563.91	61.823	0.286686	124.177	81.703	232.804	145.961	291.125	259.233	6	130.489	61.514	132.929	70.807	150.48	78.237	137.966	70.186
SN124	SN124-G2	Gogatea serpantium	Enhydris enhydris	1967	556.23	1006.76	733.802	668.043	508.904	1674.8	0.282781	1.50703	84.86	73.444	139.449	0.0708944	80.294	120.76	108.63	101.216	0.739151	1.19309	460.026	354.908	559.217	95.126	0.2843	78.618	59.402	174.679	128.411	180.674	132.883	3	137.708	87.423	120.066	67.375	136.773	74.683	131.516	76.4937
SN124	SN124-G3	Gogatea serpantium	Enhydris enhydris	1690.85	569.738	1045.51	697.434	694.336	530.985	1739.84	0.336953	1.50576	84.707	74.052	172.986	0.102307	103.17	143.946	89.352	118.012	1.15465	1.21976	484.556	411.824	634.609	78.885	0.375319	121.159	90.53	231.575	139.375	254.165	126.803	4	120.349	72.504	113.355	73.444	132.335	79.895	122.013	75.281
SN166	SN166-G1	Gogatea serpantium	Enhydris enhydris	1378.76	339.23	1055.07	625.008	291.285	253.601	1346.35	0.24604	3.62211	75.199	73.222	115.21	0.0835606	59.356	99.524	NA	NA	NA	NA	540.342	585.449	625.246	94.366	0.453484	123.854	90.079	189.766	140.003	192.482	143.027	11	135.279	74.828	123.607	86.304	137.095	82.834	131.994	81.322
SN166	SN166-G2	Gogatea serpantium	Enhydris enhydris	1365.31	333.941	936.223	549.092	429.089	248.42	1365.31	0.24459	2.18189	69.363	57.401	85.95	0.0629526	64.48	110.539	55.524	72.006	1.1613	1.53514	587.14	350.347	493.19	97.315	0.361229	93.3174	61.79	201.659	130.557	227.598	174.149	9	138.097	85.886	130.228	99.763	129.973	93.324	132.766	92.991
SN166	SN166-G3	Gogatea serpantium	Enhydris enhydris	1821.01	505.77	1349.54	732.281	471.467	334.429	1821.01	0.277742	2.86243	63.471	69.127	180.086	0.0988936	91.106	132.093	54.797	58.282	1.66261	2.26645	550.114	729.645	722.369	86.43	0.396687	129.769	111.439	238.714	142.442	215.706	194.996	9	134.554	92.556	129.758	88.466	137.313	83.772	133.875	88.2647
SN166	SN166-G4	Gogatea serpantium	Enhydris enhydris	1707.12	554.176	1155.96	732.706	551.165	328.316	1707.12	0.324626	2.0973	63.042	79.272	134.902	0.0790231	108.805	133.133	NA	NA	NA	NA	546.494	398.732	493.404	67.537	0.289027	108.811	66.808	249.702	142.785	263.805	157.469	8	150.408	100.651	149.516	105.069	153.528	94.883	151.151	100.201
SN166	SN166-G5	Gogatea serpantium	Enhydris enhydris	1793.55	518.276	1337.55	695.871	455.999	449.865	1793.55	0.288967	2.93323	62.609	99.599	211.79	0.118084	107.908	126.712	NA	NA	NA	NA	660.942	811.604	648.239	107.391	0.361428	109.272	85.163	239.43	151.627	230.183	161.738	15	144.933	92.461	139.449	93.752	154.31	102.178	146.231	96.1303
SN166	SN166-G6	Gogatea serpantium	Enhydris enhydris	1647.49	747.87	1431.65	544.072	365.769	214.62	1797.42	0.453946	3.91408	75.344	79.272	191.182	0.116045	70.19	111.048	NA	NA	NA	NA	746.974	488.428	531.791	57.342	0.322789	104.316	78.799	165.249	146.282	148.261	138.038	13	139.449	85.973	135.34	83.958	142.594	89.58	139.128	86.5037
SN016	SN016-G3	Gogatea serpantium	Enhydris enhydris	2086.53	610.402	1381.94	900.584	704.585	464.011	2086.53	0.292545	1.96135	74.637	84.836	163.688	0.07845	142.956	154.12	NA	NA	NA	NA	503.526	590.877	827.113	125.786	0.396407	NA	NA	263.437	210.993	341.967	227.619	6	148.531	99.763	141.485	99.031	140.206	90.68	143.407	96.4913
SN016	SN016-G4	Gogatea serpantium	Enhydris enhydris	1637.86	612.847	1159.4	715.085	507.305	338.388	1666.71	0.374176	2.28542	67.577	78.41	124.38	0.0759406	97.385	131.717	59.55	88.864	1.63535	1.48223	507.075	537.938	517.839	76.702	0.316168	NA	NA	187.845	158.544	234.731	136.4	3	128.416	63.599	133.764	70.422	126.202	71.902	129.461	68.641
SN016	SN016-G5	Gogatea serpantium	Enhydris enhydris	2028.06	630.398	1413.3	927.692	614.761	503.887	2028.06	0.310837	2.29895	83.423	101.216	166.813	0.0822523	128.58	136.758	98.591	98.591	1.30418	1.38712	737.28	727.04	819.596	110.17	0.404127	NA	NA	211.851	172.518	201.655	174.943	13	143.378	87.052	146.528	83.406	144.769	89.39	144.892	86.616
			MEAN	1643.33	497.877	1114.52	682.771	510.349	356.125	1624.86	0.302641	2.27992	69.5617	74.0401	135.471	0.0813725	87.8369	117.192	70.2945	82.5406	1.24493	1.51012	517.687	486.377	592.536	85.8259	0.362047	106.792	74.9528	218.369	159.952	233.83	170.063	5.94444							135.38	85.5795
			MIN	1257.63	316.209	728.702	494.189	291.285	214.62	1174.49	0.217221	1.50576	56.916	56.021	81.772	0.0604459	59.356	81.614	50.78	39.118	0.739151	0.853381	395.335	349.614	342.89	57.342	0.272648	78.618	50.608	165.249	128.411	148.261	126.803	0							119.448	68.641
			MAX	2086.53	747.87	1431.65	964.876	704.585	530.985	2086.53	0.453946	3.91408	84.86	101.216	211.79	0.118084	142.956	154.12	108.63	135.665	1.76371	2.68454	746.974	811.604	827.113	125.786	0.453484	129.769	111.439	263.437	210.993	341.967	259.233	15							151.151	100.201
			SD	258.858	117.876	209.298	136.229	117.047	103.82	265.234	0.0554357	0.661087	9.1528	12.3026	41.1878	0.0174488	23.979	19.3973	22.6345	26.9262	0.314327	0.50493	107.233	145.678	119.574	17.3974	0.0569463	14.7293	15.6475	28.5934	25.1752	45.2226	34.4475	4.80774							8.73151	9.58669

## Sheet: Gonad-less
Table S3: Morphometric measurements of three examined gonad-less Gogatea serpentum specimens (Unit micrometre for measurement).
Host ID	Parasite ID	Parasite species	Host species	Body length	Forebody length	Prosoma length	Prosoma width	Opisthosoma length	Opisthosoma width	Checking	Forebody length %	Prosoma: opisthosoma length ratio	Pharynx length	Pharynx width	Oesophagus length	Oesophagus length %	Oral sucker length	Oral sucker width	Ventral sucker length	Ventral sucker width	Ratio sucker's length	Ratio sucker's width	Holdfast organ length	Holdfast organ width	Cirrus sac length	Cirrus sac width	cirrus sac length %	Number of eggs	Egg 1 length	Egg 1 width	Egg 2 length	Egg 2 width	Egg 3 length	Egg 3 width	Egg length average	Egg width average
SN016	SN016-G1	Gogatea serpantium	Enhydris enhydris	1722.8	535.684	1361	1366.5	417.7	341.008	1778.7	0.310938	3.25832	79.784	83.699	170.558	0.0990006	124.418	144.765	82.497	103.801	1.50815	1.39464	480.695	602.066	660.222	111.128	0.383227	5	142.112	94.668	NA	NA	NA	NA	142.112	94.668
SN016	SN016-G2	Gogatea serpantium	Enhydris enhydris	1594.55	478.562	1192.71	768.321	388.055	347.199	1580.76	0.300124	3.07355	67.818	82.423	128.241	0.0804248	99.572	121.992	63.042	104.551	1.57945	1.16682	579.059	545.436	517.839	76.702	0.324756	4	134.509	84.996	127.439	73.611	128.923	79.611	130.29	79.406
SN086	SN086-G2	Gogatea serpantium	Enhydris enhydris	1355.8	356.302	935.023	494.303	392.932	217.56	1327.95	0.262798	2.37961	49.012	43.129	86.171	0.0635572	71.571	89.762	48.581	84.764	1.47323	1.05896	406.204	447.08	604.955	117.955	0.446197	3	144.502	92.681	156.43	95.838	NA	NA	150.466	94.2595
			MEAN	1557.72	456.849	1162.91	876.373	399.562	301.922	1562.47	0.291287	2.90383	65.538	69.7503	128.323	0.0809942	98.5203	118.84	64.7067	97.7053	1.52028	1.20681	488.653	531.527	594.339	101.928	0.384727	4							140.956	89.4445
			MIN	1355.8	356.302	935.023	494.303	388.055	217.56	1327.95	0.262798	2.37961	49.012	43.129	86.171	0.0635572	71.571	89.762	48.581	84.764	1.47323	1.05896	406.204	447.08	517.839	76.702	0.324756	3							130.29	79.406
			MAX	1722.8	535.684	1361	1366.5	417.7	347.199	1778.7	0.310938	3.25832	79.784	83.699	170.558	0.0990006	124.418	144.765	82.497	104.551	1.57945	1.39464	579.059	602.066	660.222	117.955	0.446197	5							150.466	94.668
			SD	186.249	91.6409	214.546	446.023	15.8958	73.1255	225.928	0.0252578	0.463292	15.5122	23.0636	42.1936	0.0177286	26.4392	27.6367	17.0192	11.2138	0.0541408	0.171374	86.7018	78.4236	71.7827	22.1117	0.0607341	1							10.1374	8.696
